# Supplementary material for: Queen Bee Larva, an Edible By-Product of Royal Jelly, Alleviate D-Galactose-Induced Aging in Mouse by Regulating Gut Microbiota Structure and Amino Acid Metabolism
Source: Antioxidants (Basel). 2024 Oct 22;13(11):1275. doi: 10.3390/antiox13111275 (PMC11591118; doi:10.3390/antiox13111275)
Supplement: Supplementary file 1 [file antioxidants-13-01275-s001.zip]

Archive with 1 entries (1 files):
- antioxidants-3234272-supplementary.pdf
